# Supplementary material for: Risk Factors for Maternal and Fetal Mortality in Acute Fatty Liver of Pregnancy and New Predictive Models
Source: Front Med (Lausanne). 2021 Aug 5;8:719906. doi: 10.3389/fmed.2021.719906 (PMC8374939; doi:10.3389/fmed.2021.719906)
Supplement: Supplementary file 1 [file Data_Sheet_1.xlsx]

## Sheet: 原始表格
ID	Hospital stay	Costs	Abdominal pain	Anorexia	Nausea	Vomiting	Polydipsia/polyuria	jaundice	Encephalopathy	Time from 1st symptom to delivery (day)	Hypertention	是否初孕	Gravidity	Parity	Maternal age	in ICU	image	Delivery	Gestational day	single fetus	Fetal gender	Fetal outcome	PT (s)	APTT	INR	Fibrinogen (g/L)	Leukocyte	Hemoglobin	N%	N	Platelets	PCT	BUN（mmol/L）	Cr（umol/L）	Cr（mg/dL）	GLU（mmol/L）	uric acid（umol/L）	AST（U/L)	ALT（U/L)	GGT（U/L)	ALP（U/L)	TBIL（umol/L）	TBIL（mg/dL）	DBIL（umol/L）	IBIL（umol/L）	Alb	pre-Alb	Maternal outcome	Fetal outcome
6234603	7	31194.41	1	0	0	0	0	0	0	11	1	0	4	2	35	1	2	1	249	1	1	1	16.3	36.1	1.3	1.89	10.77	115	74.8	8.06	243		5.7	112.81	1.2761	4.69	535	447	530	119	318	39.78	2.32632	22.07	17.71	27.5	13.6	1	1
6249256	16	119556.16	0	0	1	1	0	0	0	3	1	0	3	2	32	1	0	1	258	2	1，1	1，1	18.3	50.1	1.54	1.54	12.38	133	80.2	9.93	156	6.42	11.8	220.24	2.49135	4.75	609	207	82	28	731	385.51	22.5444	179.01	206.5	36.4	5.1	1	1，1
1023163	6	9388.2	0	1	0	0	0	0	0	5	0	0	3	1	24	0	0	1	253	1	2	1	14.3	33.8	1.21	3.38	11.69	111	74.1	8.66	290		4.23	91.76	1.03799	4.5	426	607	891	82	296	31.3	1.83041	13.61	17.69	40.4	36	1	1
1027261	11	48198.67	1	1	1	1	1	0	0	20	0	0	3	2	23	1	2	1	257	1	1	1	17.3	39.9	1.47	1.15	15.28	106	75.1	11.48	102		8.24	224.15	2.53558	6.07	462	257	253	389	635	122.36	7.15556	67.32	55.04	31.8	35	1	1
890613	8	17026.1	0	0	1	1	0	0	0	4	0	0	3	1	31	1	0	1	237	1	2	1	12.7	30.8	1.08	1.72	12.98	116	64.7	8.38	158		8.07	221.24	2.50266	4.51	479	137	154	87	268	57.74	3.37661	30.07	27.67	32.2		1	1
884630	8	22293.05	0	0	1	1	0	0	0	4	1	0	4	2	31	1	1	1	258	2	2，2	1，1	11.7	27	0.99	1.16	3.46	91	38.7	1.34	124		15.93	275.83	3.12018	5.71	902	488	531	74	381	57.76	3.37778	24.88	32.88	32.2		1	1，1
880124	10	55838.81	1	0	0	0	0	0	0	1	0	1	1	1	20	1	0	1	252	1	2	1	14.9	37.2	1.26	1.1	23.12	109	79.6	18.4	250	11.23	8.44	251.24	2.84202	7.86	528	260	271	154	617	62.03	3.62749	33	29.03	31.6		1	1
1012883	14	62358.36	0	1	0	1	0	1	1	30	0	1	1	1	25	1	2	1	250	1	2	1	24.4	45.6	1.92	0.42	22.77	96	71.95	16.36	176		15.5	237	2.68093	5.88	799	49	29	96	1185	301.7	17.6433	202	99.7	27.7	2	1	1
1011699	18	127127.62	0	0	1	1	0	1	0	4	1	0	2	2	38	1	0	1	214	1	2	1	17	56.1	1.44	0.56	11.11	108	72.3	8.03	83	12.05	9.51	164.72	1.86331	3.35	324	61	26	86	344	461.62	26.9953	239.45	222.17	24.8	6	1	1
1009617	23	186397.09	0	1	1	1	0	0	0	11	1	1	1	1	24	1	1	1	255	1		1	34	43.5	3.19	1.96	38.39	116	76.7	29.46	78	5.8	20.42	323.02	3.65399	9.82	805	55	34	78	179	192.98	11.2854	107.88	85.1	24.1	63	0	1
876745	8	13231.9	1	0	0	0	0	0	0	1	0	0	2	1	30	1	0	1	274	1	2	1	12.9	33.7	1.09	1.55	13.62	131	71.1	9.67	183		6.4	134.14	1.51739	4.21	419	457	545	153	262	31.89	1.86491	16.31	15.58	35.3		1	1
864871	29	145134.34	0	0	0	0	0	1	0	3	0	1	1	1	24	1	1	1	273	1	2	1	19.3	63.8	1.64	0.49	11.66	145	76.6	8.93	92		6.3	185.88	2.10267	2.2	346	132	97	126	541	238.15	13.9269	111.2	126.95	28.5		1	1
1047410	14	45645.58	0	1	1	1	0	1	0	7	0	1	1	1	27	1	1	1	219	1	2	1	28.4	83.4	2.66	0.6	11.72	116	77.9	9.13	137		7.47	198.12	2.24113	4.15	476	42	21	119	476	376.1	21.9942	222.4	153.7	32.5	79	1	1
1056502	9	23942.9	0	1	1	1	0	0	0	10	0	1	1	1	20	1	0	1	245	1	2	1	14.9	40.6	1.16	1.79	23.63	94	87.9	20.77	221		8.56	141.5	1.60064	3.73	513	281	392	51	323	39.61	2.31637	14.96	24.65	28.9	31	1	1
6071020	13	27991.56	0	1	1	1	0	1	0	12	0	1	1	1	18	1	1	1	259	1	2	1	20.2	50.4	1.16	0.9	22.88	85	74.5	17.05	155	6.09	5.67	164.38	1.85946	4.42	268	137	259	101	563	142.8	8.35088	75.61	67.19	24.5		1	1
1060838	8	23764.58	0	0	1	1	0	0	0	6	1	0	3	2	31	1	0	1	245	2	2，1	1，1	14.4	40	1.15	1.31	16.85	114	61.8	10.41	101	5.19	4.96	210.04	2.37596	3.84	479	98	153	103	538	93.63	5.47544	51.34	42.29	27.1	29	1	1，1
1074381	6	11288.0	0	1	0	0	1	0	0	6	1	1	1	1	24	0	0	1	259	1	2	1	10.4	28.7	0.91	2.17	6.45	119	75.2	4.85	250		4.86	114.74	1.29793	3.61	520	157	240	104	261	28.77	1.68246	12.89	15.88	40.1	81	1	1
6089160	18	72571.29	1	1	0	0	0	0	0	1	0	1	1	1	27	1	2	1	252	1	2	1	19.5	59.7	1.81	0.3	11.6	96	70.4	8.18	91	4.05	6.2	177.3	2.00561	1.7	352	165.7	173.4	65	335	94.9	5.54971	140.57	54.9	30.4	70	1	1
1087005	7	12000.2	1	1	1	1	0	0	0	30	0	0	3	2	39	0	2	1	269	1	2	1	14.6	44.2	1.13	3.19	11.72	141	76.4	8.95	168		7.54	141.72	1.60313	3.57	481	489	412	180	454	30.86	1.80468	19.14	19.14	33.7	33	1	1
1086606	16	83820.23	0	1	1	1	0	0	1	5	0	0	3	2	28	1	2	1	239	1	2	1	21.9	80.8	1.94	0.64	22.32	119	83.2	18.57	275	0.336	9.21	230.65	2.6091	1.99	729	354	267	141	595	227.34	13.2947	140.57	86.77	29.4	32	1	1
1089320	9	28835.93	0	0	1	1	0	0	0	3	0	0	4	2	36	1	0	1	264	1	2	1	17.4	43.2	1.49	1.95	9.78	118	75.3	7.36	145	3.12	4.1	108.85	1.23131	4.75	267	933	700	177	479	93.24	5.45263	50.82	42.42	36.6	48	1	1
1097501	9	31314.62	0	0	0	0	0	0	0	1	0	0	4	2	32	1	2	1	244	1	2	1	11.7	33.3	1.02	1.52	18.2	131	87	15.83	191	1.99	7.4	83	0.938893	7.3	408	375	762	111	283	35.28	2.06316	17.05	18.23	31	26.1	1	1
1094847	31	181580.41	1	1	0	0	0	0	0	20	0	1	1	1	24	1	1	1	196	1	2	1	80	94	10.04	0.5	8.58	72	60.8	5.22	84	2.37	3.27	103.97	1.1761	5.18	223	120	119	129	418	136.77	7.99825	90.75	46.02	21.9	3	1	1
1101974	7	31195.68	0	0	0	0	0	0	0	0	0	0	2	2	29	0	1	1	243	1	1	1	16.8	41.6	1.37	1.9	12.38	98	73	9.04	259		4.5	96	1.08595	4.3	515	403	701	58	347	43.16	2.52398	31.11	12.05	28.4	24.9	1	1
1103985	6	24697.91	1	1	0	0	0	0	0	10	0	0	4	2	30	1	2	1	257	1	2	1	19.7	46.3	1.69	1.72	13.04	135	77.9	10.16	176		4.6	85.08	0.962422	2.65	325	399	561	109	586	59.25	3.46491	45.75	13.5	33.9	2.8	1	1
1105538	21	112007.38	1	1	0	1	0	0	0	5	1	0	2	1	27	1	0	1	243	2	2，2	1，1	28.7	59	2.77	0.6	15.37	100	68.8	10.57	265	2.69	8.5	181	2.04746	2.7	626	273	202	85	1313	155.48	9.0924	120.06	35.42	26.7	2.4	1	1，1
6107926	8	25232.58	1	0	1	1	0	0	0	2	1	1	1	1	27	1	2	1	208	1	1	1	10.41	26.9	0.97	2.49	16.47	125	78.5	12.94	244	1.41	6	105.7	1.19567	5.84	685	521	388	137	213	46.2	2.70175	20	26.2	32.8	71	1	1
1110746	2		0	1	1	0	1	0	0	30	0	0	5	2	35	1	0	1	249	1	2	1	53.8	78.1	6.24	0.6	19.71	150	82.1	16.18	125	0.7	6.2	73.58	0.832334	3.6	255	198	169	144	664	244.73	14.3117	146.43	98.3	24.9	11.1	0	1
1111451	14	29276.15	1	1	0	0	0	0	0	2	0	0	3	2	28	1	0	1	257	1	2	1	20.8	58.4	1.81	0.6	13.86	126	77	10.67	108	2.48	8.3	168.38	1.90471	4.5	460	326	236	110	585	272.07	15.9105	191.03	81.04	28	7.1	1	1
1113200	7	30525.01	0	1	1	1	0	0	0	7	0	0	2	1	27	1	0	1	246	1	1	1	18.3	49.9	1.52	2.49	18.3	147	78.1	14.29	174		9.9	136.85	1.54804	3.5	584	1305	1820	87	440	77.68	4.54269	59.49	18.19	28.6	2.1	1	1
6116422	9	27508.62	0	0	0	0	0	0	0	5	0	0	3	2	37	1	2	1	218	1	2	1	13.4	47.4	1.02	3.75	21.45	102	52.8	11.33	81	6.34	4.8	114.3	1.29296	4.64	542	1971	760	47	139	28	1.63743	18.9	9.1	28.1	11	1	1
1123270	7	47917.31	0	0	0	0	0	1	0	7	0	0	2	1	24	1	1	1	270	1	2	1	19.6	53.2	1.58	1.04	16.04	104	76	12.19	167		4.8	142.78	1.61512	2.9	408	79	58	154	686	146.96	8.59415	120.13	26.83	32.4	87	1	1
1125820	12	33910.57	0	1	1	0	0	1	0	5	0	0	2	1	32	1	2	1	252	1	2	1	15.7	41.4	1.34	1.17	12.17	153	67.3	8.19	258		5.3	117	1.3235	3.81	600	565	780	152	394	66.9	3.91228	42.3	24.6	37.2	20	1	1
6129925	33	210649.03	0	0	0	0	0	1	0	0	0	0	3	3	41	1	0	1		1		1	20.8	63.7	1.39	0.85	13.35	92	71	9.479	77	10.14	9.4	49.1	0.555417	3.02	133	145	141	68	164	197	11.5205	160.2	36.8	27	115.2	1	1
1149905	15	71216.79	1	1	0	1	0	0	0	7	0	1	1	1	27	1	2	1	264	1	1	1	20.4	44.6	1.76	0.6	19.32	102	82.7	15.98	198	7.35	5	140.54	1.58978	2.68	428	155	185	140	466	244.72	14.3111	144.99	99.73	28.9	10.1	1	1
1150550	10	48143.55	0	1	0	0	0	0	0	7	0	1	1	1	29	1	1	1	251	1	1	1	19	42.1	1.61	1.25	22.95	88	86	19.74	177	1.05	7.7	138.82	1.57033	3.44	671	358	246	32	384	89.29	5.22164	52.58	36.71	29.2	11	1	1
1152125	6	24250.88	1	1	0	0	0	0	0	4	0	0	4	2	35	1	1	1	241	2	2，1	1,1	14.8	41.5	1.16	2.76	7.13	132	72.2	5.15	273		9.1	166.76	1.88638	4.02	598	229	222	100	319	34.1	1.99415	21.9	12.2	20.9	7	1	1,1
1152886	12	17066.6	1	1	1	1	0	1	0	20	0	0	4	2	33	1	1	1	257	1	1	1	16.9	42.8	1.38	1.28	12.54	104	81.4	10.21	215	2.82	8.1	177	2.00222	3.26	667	181	169	71	186	179.9	10.5205	112	67.9	20.7	32.9	1	1
6150547	13	139976.32	1	1	1	1	0	0	0	6	0	1	1	1	25	1	2	1	246	1	1	1	22.9	52.7	1.96	0.6	23.7	128	83.8	19.88	170	1.28	7.1	209.96	2.37506	4.01	627	102	171	79	683	151.75	8.87427	90.8	60.95	27	4.7	1	1
6148615	25	184082.34	0	1	0	0	0	1	0	30	0	1	1	1	31	1	1	1	224	1	1	1	18.2	59.8	1.56	1.36	10.05	43	56.8	5.7	83	8.26	7	149.3	1.68888	2.91	235	30	21	21	78	89.8	5.25146	70.9	18.9	22.5	97	1	1
6160840	4	39503.79	1	0	0	0	0	1	0	5	0	0	3	3	33	1	1	1	231	1	1	1	28.3	53.5	2.7	0.6	17.6	141	81.5	14.33	104		7.7	152.23	1.72202	2.46	435	203	235	133	584	244.95	14.3246	131.87	113.08	33.2	0.6	0	1
6174717	7	26540.75	1	1	1	1	0	0	0	10	0	0	3	2	33	0	2	1	235	2	2,2	1,1	16	53	1.28	1.1	13.5	130	68.2	9.21	167		6.6	154.23	1.74464	3.54	598	178	127	114	620	192.34	11.248	114.79	77.55	27.3	2	1	1,1
6179923	7	20281	0	1	0	1	0	1	0	7	0	1	1	1	26	1	2	1	264	1	2	1	16.6	38.9	1.36	1.04	12.93	105	73.7	9.53	138	2.03	6.2	143.34	1.62146	4.71	351	76	162	136	461	106.67	6.23801	64.16	42.51	31.5	2.8	1	1
6188898	8	25012.85	1	1	0	0	0	0	0	10	0	0	2	2	24	1	0	1	260	1	2	1	17	41.5	1.59	1.17	10.64	90	79.2	8.43	124	2.91	2.9	123	1.39137	2	488	185	170	26	328	37	2.16374	28	9	27	7	1	1
6191682	7	29751.44	0	0	0	0	0	0	0	0	0	0	2	2	35	1	0	1	270	1	1	1	14.8	39.6	1.29	2.1	6.74	95	83.1	5.6	78		4.4	36.13	0.408701	2.84	200	47	29	17	240	56.26	3.29006	26.51	29.75	33.4	75.3	1	1
6196036	7	14176.28	0	0	0	0	0	1	0	1	0	0	2	2	27	0	1	1	273	1	2	1	21.6	29.4	1.83	0.773	13.59	85	80.7	10.96	78		5.7	76	0.859709	3.31	365	64	101	55	256	209.63	12.2591	166.1	43.53	19.18		1	1
6257034	18	151907.86	1	0	0	0	1	0	0	1	0	0	3	3	28	1	1	1	268	1	2	1	23.9	58.1	2.15	0.63	11.94	127	60.7	7.25	146	0.46	4.9	115.6	1.30766	3.38	479	413	313	79	477	113.3	6.62573	67.5	45.8	27.7	39.39	1	1
6262518	10	85231.11	0	0	0	1	0	0	0	1	0	0	3	2	32	1	1	1	276	1	1	1	15.3	38.2	1.22	1.63	13.35	118	73.4	9.8	128	0.8	8.2	227.3	2.57121	4.32	681	403	696	147	333	99.33	5.80877	56.78	42.55	35	20.3	1	1
6265979	12	146237.88	0	1	1	1	0	1	0	10	0	0	2	1	26	1	1	1	256	1	2	1	22.3	56.1	2	0.62	13.27	100	86.7	11.51	204	0.02	6.1	128.58	1.45449	6.97	509	386	317	77	762	199.54	11.669	109.89	89.65	31.2	0.8	1	1
6279512	9	16159.13	1	1	1	1	0	0	0	5	0	0	7	3	35	1	0	0	287	1		1	16.9	45.7	1.39	1.33	10.48	122	68	7.13	150		9.2	183.91	2.08038	4.03	726	297	221	58	476	128	7.48538	72.26	55.74	27.6	2.2	1	1
6318947	5	17171.76	0	0	0	0	0	0	0	0	0	1	1	1	28	1	2	0		1	2	1	14.1	32.9	1.2	2.4	19.24	142	66.6	12.83	147	5.63	5.91	144	1.62892	3.54	509	248.9	248.2	145	489	111.9	6.54386	63	48.9	33.3	25.95	1	1
6321308	6	25393.51	0	0	0	0	0	0	0	11	0	0	2	2	23	1	1	1	252	2	2，2	1,1	19	45.3	1.6	0.7	9.71	116	76.7	7.45	94	1.36	8.305	117	1.3235	3.72	492	653.8	810.1	172	371	59.2	3.46199	20.7	38.5	23.8	33.41	1	1,1
6322464	9	28424.5	0	1	1	1	1	0	0	7	1	0	2	2	32	1	1	0	240	1	1	1	15.1	42.6	1.44	10.1	12.96	96	83.5	10.82	185	2.56	6.3	137.1	1.55087	2.7	638	214	156.4	27	298	105.6	6.17544	90.3	15.3	17.7	6.67	1	1
6328651	8	13488.77	1	1	0	0	0	1	0	9	0	1	1	1	29	0	2	1	259	1	2	1	14.3	38.7	1.3	3.14	14.72	102	82.3	12.11	324	3.32	4.4	156	1.76467	3.74	591	277	277	192	588	149.3	8.73099	126.7	22.6	28.2	66	1	1
6164423	3	10939.34	1	1	0	1	0	0	1	8	0	0	2	2	26	1	1	1	251	1		1	16.4	53.8	1.33	2.45	18.28	114	78.8	14.4	101	3.62	4	57.5	0.650438	5.9	512	114	71	26	331	34.2	2	24.3	9.9	22.1	48.67	1	1
6327368	15	47753.32	0	1	1	0	0	0	0	10	0	1	1	1	29	1	1	1	270	1	2	1	17.6	48	1.45	0.69	12.79	120	75.5	9.66	79	5.94	11	193.1	2.18434	3.17	513	379	401	30	312	201.3	11.7719	150.6	50.7	19.4	53.15	1	1
6345734	22	285984.97	0	0	0	0	0	0	0	2	0	0	3	2	35	1	0	1	225	1	2	1	25.7	55	2.38	0.6	22.09	109	91.2	20.15	143	0.99	8	139.8	1.58141	6.78	479	56	41	21	138	56.8	3.32164	39.2	17.6	20.2	72.35	1	1
6351338	20	106629.9	0	0	0	0	0	1	0	10	0	1	1	1	26	1	0	1	267	1	2	1	19.8	49.3	1.62	1.01	11.41	125	80.6	11.37	60	2.98	8.4	131.8	1.49092	3.52	592	55	21	124	534	241.5	14.1228	133	108.5	28.8	26.39	1	1
6373680	9	20053.49	0	1	1	1	1	0	0	30	0	0	5	2	36	1	2	1	235	1	1	1	13.2	40.2	1.14	3.13	10.35	152	70.2	7.28	280	0.54	4.2	117	1.3235	3.4	570	344	517	72	286	39.7	2.32164	30.2	9.5	33.3	59	1	1
6401462	7	39166.99	0	1	0	0	0	0	0	10	1	1	1	1	29	1	1	1	264	1	2	1	17.3	42.3	1.42	1.28	17.14	117	70.5	12.08	153	0.56	4.4	97.18	1.0993	3.9	408	377	384	28	397	60.96	3.56491	38.09	22.87	29.5	0.9	1	1
6418960	10	64782.42	0	1	1	1	0	0	0	7	1	0	3	2	31	1	2	1	173	1	2	1	21.7	62.9	1.9	1.06	22.46	121	76.6	17.2	171	1.35	10.3	192.69	2.1797	5.2	557	144	77	92	772	288.36	16.8632	165.9	122.46	25.2	7.71	1	1
6434862	15	93802.95	0	1	1	1	1	0	0	2	0	0	3	2	27	1	1	1	261	1	2	1	18.6	46.1	1.56	3.11	16.48	68	83.7	13.79	252	3.7	5.4	127	1.43662	2.27	427	351	305	42	371	50.7	2.96491	32.4	18.3	28.5	48	1	1
6486792	7	22416.19	0	1	1	1	0	0	0	7	0	0	3	3	39	1	2	1	251	2	2，2	1,1	14.51	39.2	1.12	2.13	7.82	118	58	4.54	277	0.28	4	102.5	1.15948	5.02	444	289	391	28	328	19.3	1.12865	6.6	12.7	36.6	30.95	1	1,1
6496961	11	84166.2	1	1	1	1	0	1	0	7	0	0	2	2	32	1	1	1	267	1	1	1	20.3	60.06	1.93	0.6	16.43	85	77.2	12.68	199	2.72	12.6	87.9	0.994321	4.42	323	59	47	122	106	292	17.076	171.2	120.8	29.7	101.66	1	1
6515699	11	43071.52	0	0	1	0	1	0	0	4	0	0	5	2	35	1	1	1	274	1	2	1	14.31	42.4	1.57	1.12	9.36	114	68.8	6.44	237	0.95	5.8	156.34	1.76851	6.9	478	314	317	145	669	94.32	5.51579	65.67	28.65	25.4	24.4	1	1
6071357	7	11678.84	0	0	1	1	0	0	0	1	0	1	1	1	28	0	2	1	276	1	2	1	14.7	32	1.22	2.95	10.16	139	71.9	7.3	113		5.5	162.3	1.83593	2.99	487	230	196	103	703	58.2	3.40351	37.6	20.6	36.3	102	1	1
1077896	14	137872.35	0	0	1	0	0	0	0	1	0	0	2	2	25	1	1	1	224	1		1	25.3	51.7	2.36	0.76	23.26	82	83.2	19.35	69	1.94	7.41	347.14	3.92683	4.83	550	98	70	36	171	175.16	10.2433	109.08	66.08	22.4	70	1	1
6124981	20	144541.22	0	0	0	0	0	0	0		0	0	2	2	32	1	0	0	287	1	2	1	17	34.1	1.38	1.89	15.44	45	88.6	13.69	196	3.58	39	524.2	5.92973	8.13	580	188	131	151	148	92.4	5.40351	54.3	38.1	26	236.23	1	1
847004	6	15533.8	0	0	0	0	0	0	0	1	0	0	2	1	31	1	2	1	272	1	2	1	91.4	77.6	7.31	4.34	15.49	123	83.8	12.99	223		3.9	59.4	0.67193	5.2	320	16	7	13	230	10.2	0.596491	1	8.3	31.7	无	1	1
6179923	8	47943.59	0	1	0	1	0	1	0	7	0	0	1	1	26	1	2	1	264	1	2	1	16.6	38.9	1.36	1.04	12.93	105	73.7	9.53	138	2.03	6.2	143.34	1.62146	4.71	351	76	162	136	461	106.67	6.23801	64.16	42.51	31.5	2.8	1	1
6436540	8	28603.97	1	0	0	0	0	0	0	1	0	1	1	1	32	1	2	1	236	1	2	1	15.9	44.5	1.27	1.95	10.09	133	65.7	6.63	286	2.4	6.9	99.8	1.12893	6.01	537	230	293	268	345	67.2	3.92982	39.7	27.5	32.7	30.66	1	1
1132417	8	29462.4	0	1	1	1	0	0	0	3	0	1	1	1	27	1	1	1	275	1	1	1	16.5	41.4	1.32	1.97	13.87	156	69.2	9.6	131	1.36	6.3	118.33	1.33854	2.53	466	855	1005	203	918	61.11	3.57368	49.93	11.18	40.2	34.2	1	1
6256115	15	75873.41	0	0	0	0	0	0	0	10	0	0	4	2	34	1	0	1	243	1	1	1	16.8	40	1.37	1.88	10.48	142	85.5	8.96	263	2.12	5.9	148.7	1.68209	6.02	436	479	556	93	520	122.4	7.15789	71.7	50.7	30.7	14.05	1	1
6321645	6	28054.29	0	0	0	0	0	0	0	1	0	0	2	2	28	1	2	1	266	2	2，2	1,1	11.2	31.2	0.97	2.15	5.61	153	82.7	4.64	125		10.16	116	1.31219	3.34	608	132.9	111.8	81	398	20.6	1.20468	7.5	13.1	33.6	44.97	1	1,1
6204309	7	40023.75	1	0	1	1	0	0	0	7	1	0	5	3	38	1	0	1	218	1	2	1	17.1	44.6	1.41	2.52	9.73	140	59.6	5.8	232	3.23	6.5	107.78	1.2192	4.26	453	578	1013	101	220	103.09	6.02865	56.24	46.85	36.8	2.8	1	1
1026661	7	12962.11	0	0	0	0	0	1	0	1	0	1	1	1	24	1	0	1	282	1	2	1	15	45.6	1.27	0.6	22.94	75	83.7	19.2	174	6.01	6.63	187.41	2.11997	4.46	508	183	154	120	451	189.65	11.0906	112.12	77.53	23.8	4	1	1
1122294	26	210485.17	1	1	0	0	1	0	0	7	0	0	5	2	31	1	2	1	269	1	2	1	23.7	50.6	2.01	0.61	14.35	152	69.3	9.94	235	3.98	6.6	169.4	1.91625	4.3	445	182	303	248	843	162.46	9.50058	127.12	35.34	34.1	8.8	1	1
6259167	12	118415.35	0	1	0	1	0	1	0	5	0	0	3	2	33	1	1	1	257	1	2	1	18.1	40.4	1.52	1.22	22	83	82.9	18.24	276	1.5	8.6	222.02	2.51148	4.81	699	318	274	50	421	116.27	6.79942	63.58	52.69	28.6	1.2	1	1
6206928	6	15601.89	1	1	0	0	0	0	0	3	0	0	4	3	32	0	1	1	258	1	2	1	14.5	31.6	1.13	5.28	7.72	123	77	5.94	280		4.4	46.07	0.521142	5.22	361	207	66	250	240	34.78	2.03392	15.92	18.86	41.7	254.2	1	1
1112364	6	8924.4	0	0	0	1	0	0	0	7	0	0	4	2	31	1	2	0	264	1		1	18.7	58.2	1.55	2.592	13.01	95	72.8	9.48	137	1.965	4.46	279	3.15604	2.71	718	332	304	42.3	543	120.9	7.07018	98.4	22.5	21.2	无	1	1
6277557	5	27764.65	0	1	1	1	0	0	0	2	1	0	4	2	35	1	2	1	264	1	1	1	13.29	39.2	1.14	2.29	11.78	127	77.3	9.11	253	0.73	5.9	125.2	1.41626	3.78	411	181	330	136	410	36.6	2.14035	18.1	18.5	22.1	10.43	1	1
6417382	11	53207.31	1	1	1	0	0	0	0	7	0	1	1	1	29	1	2	1	266	1	1	1	16.6	41.2	1.34	1.52	14.27	120	82.3	11.74	109	0.83	9.5	153.71	1.73876	3.46	689	503	671	132	780	143.73	8.40526	91.16	52.57	32	19.47	1	1
6251235	11	137111	0	0	1	1	0	0	0	3	0	0	2	1	29	1	0	1	218	1	2	1	21.5	58.3	1.88	0.7	10.05	120	65.8	6.61	138	2.8	8.3	296.4	3.35287	3.76	558	44	42	133	207	120.2	7.02924	68.7	51.5	21.9	42.82	1	1
6415139	5	19839.1	0	1	1	0	1	0	0	15	0	0	8	2	28	1	2	1	252	2	2，2	1，1	16	41.4	1.28	2.79	10.83	152	67.4	7.3	131	0.92	7.4	119.7	1.35404	3.78	480	462	352	107	531	37.44	2.18947	21.2	16.24	29.7	77.69	1	1，1
1026799	2	29917.93	0	1	1	1	0	0	1	4	0	0	5	2	33	1	1	1	243	1	2	0	23.9	74.4	2.03	0.51	18.03	112	79.2	14.28	48	5.67	16.89	568.52	6.43108	2.89	950	129	81	281	487	174.44	10.2012	95.91	78.53	23.9	6	0	0
870833	10	148366.34	1	0	1	1	0	0	0	2	0	0	3	2	41	1	0	1	252	1	1	0	58.8	129.6	4.98	0.42	23.04	112	70.4	16.21	82	0.902	2.99	188.7	2.13457	2.06	372	853	742	20	482	153.36	8.96842	69.12	84.24	27		0	0
867285	22	169975.51	0	1	1	1	0	0	1	15	0	0	5	1	28	1	0	1	257	1	1	1	47.6	99.5	5.57	0.18	12.08	111	71.2	8.6	105	1.53	5.83	172.98	1.95674	4.29	375	184	211	53	444	196.11	11.4684	86.91	109.2	23.3		0	1
6087259	8	43606.52	0	1	1	0	0	0	0	30	0	1	1	1	24	1	1	1	283	1	2	0	31	70.3	3.11	0.6	14.09	124	80.2	11.29	108	4.16	3.7	59.9	0.677586	3	299	72	23	26	382	226.7	13.2573	126.5	100.2	21	23.06	1	0
1100745	4	65061.5	1	1	1	1	0	0	0	5	1	1	1	1	34	1	1	1	252	1	2	0	31.4	64.7	3.11	1.11	11.94	112	77.7	9.28	71	3.28	11.5	392	4.43429	3.4	496	164	71	47	327	623.01	36.4333	302.67	320.34	22	8.7	0	0
6143115	38	214642.53	0	1	1	1	0	0	0	2	0	1	1	1	24	1	1	1		1	2	2	23.1	180	2.07	1.27	19.23	46	72.4	13.95	59	2.18	8.4	273.3	3.09156	5.35	478	59	16	23	170	90.6	5.29825	62.6	28	20.1	80.11	1	2
6404847	18	45147.91	1	1	0	0	0	0	0	5	1	0	2	2	23	1	0	0		2	2,2	0,0	25.8	53.2	2.38	0.6	18.8	99	67.6	12.71	87	3.12	39.8	230.64	2.60899	7.51	887	68.8	82.3	46	231.8	154.16	9.0152	121.63	32.53	27.1	71.5	1	0,0
862975	32	272323.73	0	1	0	0	0	0	1	30	0	0	2	1	28	1	1	1	256	2	2，2	0，1	118.1	176.3	18.15	0.5	15.77	124	79.4	12.52	98	1.13	4.09	200.31	2.2659	7.9	409	195	104	159	650	178.38	10.4316	75.71	102.67	22.1	无	1	0，1
6122856	17	127349.5	0	1	0	1	0	0	0	15	0	0	2	2	27	1	1	1	252	1	2	0	29.2	79.8	2.62	1.13	14.04	133	75.9	10.66	73	1.07	9.1	364.57	4.124	2.5	840	300	237	67	571	227.71	13.3164	188.74	38.97	31.3	3.3	1	0
6251096	3	22623.32	0	0	1	1	0	0	1	8	0	0	2	2	29	1	1	0	240	1	2	0	27.8	63.2	2.66	0.65	22.56	101	85.9	19.38	106	2.3	8.9	244.79	2.76905	2.08	493	272	224	87	501	184.6	10.7953	87.78	96.82	24.1	2.3	0	0
1111627	10	29755.39	0	0	0	0	0	1	0	30	0	0	5	2	31	0	2	0	237	1	2	0	20.8	49.1	1.8	0.91	22.1	79	73.1	16.16	81	7.74	8.6	119.85	1.35574	4.7	470	287	237	98	360	90.91	5.31637	66	24.91	22.1	1	1	0
6224185	7	10288.68	0	0	0	0	0	0	0	2	0	0	2	2	32	1	1	1	236	1	2	0	18.6	74.3	1.54	0.33	22.67	72	95.9	21.74	27	100	13.4	173.3	1.96036	3.78	519	565	225	64	153	155.6	9.09942	94.4	61.2	23	91.04	1	0
6250399	32	132005.33	0	0	0	0	0	1	1	15	0	0	2	2	27	1	1	1	224	1	2	0	18.9	47.5	1.59	2.34	11.8	79	73	8.61	100	8.47	6	38.6	0.436642	3.63	173	66	29	20	92	281.4	16.4561	127	154.4	27.5	51.36	1	0
6457558	11	74282.64	0	1	1	1	0	1	0	15	0	0	4	3	35	1	2	1	252	1	1	2	20.6	51.6	1.75	0.2	15.76	107	68.3	8.75	31	1.55	8.1	121.85	1.37836	3.11	495	379	277	60	248	349	20.4094	261	88.1	27.7	108.8	1	2
6516044	13	112980.24	0	0	0	0	0	0	0	1	0	0	4	2	35	1	2	1	201	1	2	0	33	107.8	3.11	0.82	15.53	144	85.2	13.23	78	11.47	1.7	36.72	0.415375	4.67	92	602	644	54	270	205.62	12.0246	121.7	83.92	30.4	14.6	1	0
6067484	7	17784.6	1	1	0	0	0	1	0	5	0	0	4	2	32	1	1	1	222	1	2	2	12.7	37.5	1.1	4	9.95	113	76.9	7.65	19		2.82	72.4	0.818986	5.62	429	459	538	71	216	46.78	2.73567	13.85	32.93	34	57	1	2
6029513	9		0	1	1	1	0	0	0	8	0	0	2	2	30	1	1	1		1	2	1	18.9	41	1.95	1.07	14.9	78	69.2	12.11	51	11.52	19.7	511.1	5.78154	3.47	601	91	115	78	163	179	10.4678	169	10	27	无	0	1
6310427	1	31796.5	0	0	0	0	0	0	0	3	0	0	3	3	28	1	2	1		1	1	1	69.2	180	8.15	0.6	18.04	84	76.24	13.75	22	1.1	8.3	344.5	3.89697	17.82	618	143	150.3	17	54	47.8	2.79532	47.8	0	12.9	97.92	0	1
6423196	6	24054.1	0	1	1	1	0	0	0	3	0	0	2	2	42	1	1	1	247	2	2，2	0，2	15.9	43.1	1.27	1.71	16.02	89	68.8	10.79	87	8.91	13.22	217.71	2.46273	6.49	417	481.5	528.5	46	189	78.01	4.56199	75.13	2.88	10.2	67.36	1	0，2
6554032	15		0	0	1	1	0	1	0	7	0	1	1	1	22	1	1	1	231	1	2	1	36.2	67.1	3.49	0.5	34.42	70	78	26.85	83	2.6	8.6	314.99	3.56315	3.67	557	89	57	34	162	106.49	6.22749	78.02	28.47	19.4	64.95	1	1
6564685	3		0	0	0	0	0	0	0	1	0	0	2	2	31	1	2	1	272	1	2	1	15.6	33.3	1.23	3.29	16.33	78	86	14.04	55	0.35	10	123.91	1.40167	4.23	387	99	20	11	93	48.15	2.81579	11.4	36.75	26.1	159.19	1	1
6539584	4		0	1	0	0	0	0	0	20	0	0	3	2	38	1	0	1	245	1	2	1	15.8	40.5	1.25	2.84	14.87	129	79.9	11.88	129	0.37	7.9	142.1	1.60743	4.41	409	130	115	79	438	35.9	2.09942	23.3	12.6	30.2	68.24	1	1
											有高血压=1，无=0	初孕=1，否=0				入ICU=1,否=0	阳性=1，阴性=0，缺项=2	Cesarean section=1，Vaginal=0		1为单胎，2为双胎	Femal=1,Male=2	存活=1，胎死宫内=0，产后死亡=2					16.65		76.1337		70.1579																	存活=1，死亡=0	存活=1，胎死宫内=0，产后死亡=2
[truncated: 28 more columns]

## Sheet: 2021.1.10结果
	结局2：婴儿出现死亡	影像0.06、发生症状天数0.08、降钙素原0.07，是否纳入，缺项太多--不纳入
	总计109例。1.所有的理论数T≥5并且总样本量n≥40,用Pearson卡方进行检验. 2.如果理论数T＜5但T≥1,并且n≥40,用连续性校正的卡方进行检验. 3.如果有理论数T＜1或n＜40,则用Fisher’s检验.									备注
一		存活组	出现死亡组
		N=93	N=16				p值	OR值	95%CI
	腹痛	29	4	64	12		0.7722	1.359	0.4038 to 4.577
	厌食	52	10	41	6		0.7861	0.761	0.2553 to 2.268
	恶心	42	8	51	8		0.7896	0.8235	0.2848 to 2.382
	呕吐	44	8	49	8		1	0.898	0.3107 to 2.596
	多尿	10	0	83	16		0.3524	4.15	0.2314 to 74.40
	黄疸	22	4	71	12		1	0.9296	0.2720 to 3.176
	脑病	4	4	89	12		0.0156	0.1348	0.02974 to 0.6114
	出现第一次症状至分娩时间(天)	6（0-30）	5（1-30）				0.3477			非正态分布，秩和检验（median，range）
	高血压	14	2	79	14		1	1.241	0.2537 to 6.066
	是否初孕	28	3	65	13		0.5494	1.867	0.4929 to 7.069
	孕次						0.4692
	1	29	3
	2	24	7
	3	21	1
	4	11	3
	5	6	2
	7	1	0
	8	1	0
	产次						0.3182
	1	40	4
	2	45	11
	3	8	1
	母亲年龄	30.15 ± 0.4800	31.06 ± 1.407				0.4994			正态分布，方差齐，t检验（均值±标准差）
	是否入ICU	84	15	9	1		1	0.6222	0.07333 to 5.280
	影像*						0.0611	0.2155	0.04387 to 1.059
	+	32	11
	-	27	2
	产式						0.0922	4.062	0.8658 to 19.05
	剖宫产	88	13
	顺产	5	3
	发生症状的天数*	252.5（173-287）	245（201-283）				0.0873			非正态分布，秩和检验（median，range）
	胎儿个数						0.4292	1.72	0.4222 to 7.009
	1	82	13
	2	11	3
	胎儿性别（A算法，所有分类）*						0.571
	1男	53	11
	1女	23	2
	1男1女	2	0
	2男	8	3
	2女	1	0
	胎儿性别（B算法，单胎中）*						0.3372	0.419	0.08591 to 2.043
	1男	53	11
	1女	23	2
	胎儿性别（C算法，双胎中）*						-			卡方计算只有当所有的期望值都大于1.0并且至少有20%的期望值大于5时才有效。这些条件没有得到满足，因此卡方计算无效。要避免此问题，请合并两个或更多行或列。
	1男1女	2	0
	2男	8	3
	2女	1	0
	胎儿结局
	-
	-
	PT (s，A算法)*	17.05（10.4-91.4）	24.85（12.7-118.1）				0.0005			非正态分布，秩和检验（median，range）
	PT1（分层，B算法）						0.11			讨论：提示PT值用非分层法预测患者预后可能更好。
	PT>15	67	15
	PT<15	23	1
	APTT	43.85（26.9-180）	67.5（37.5-180）				< 0.0001			非正态分布，秩和检验（median，range）
	INR	1.43（0.91-10.04）	2.225（1.1-18.15）				0.0008			非正态分布，秩和检验（median，range）
	INR(B算法)						0.002	0.1092	0.02343 to 0.5093
	>1.5	41	14
	<1.5	49	2
	Fibrinogen (g/L)	1.28（0.18-10.10）	0.735（0.2-4）				0.016			非正态分布，秩和检验（median，range）
	Fibrinogen-B						0.0557	3.626	0.9662 to 13.61
	>1.5	41	3
	<1.5	49	13
	白细胞	13.35（3.46-38.39）	15.9（9.95-23.04）				0.0432			非正态分布，秩和检验（median，range）
	血红蛋白	112.6 ± 2.541	102.9 ± 6.258				0.1405			正态分布，方差齐，t检验（均值±标准差）
	N%	75.00 ± 0.9106	76.87 ± 1.885				0.419			正态分布，方差齐，t检验（均值±标准差）
	N	10.05（1.34-29.46）	12.62（7.65-21.74）				0.0874			非正态分布，秩和检验（median，range）
	血小板*	164.2 ± 7.406	72.19 ± 7.024				< 0.0001			正态分布，方差不齐，t检验的Welch校正（均值±标准差）
	血小板-分类，B算法*						0.016
	<50(0)	2	3
	50-100(1)	17	4
	100-150(2)	24	5
	>150(3)	47	4
	降钙素原*	2.4（0.02-12.05）	3.28（0.9-100）				0.0741			非正态分布，秩和检验（median，range）
	尿素氮	6.615（2.9-39）	8.5（1.7-39.8）				0.4216			非正态分布，秩和检验（median，range）
	肌酐	143.1（36.13-524.2）	194.5（36.72-568.5）				0.259			非正态分布，秩和检验（median，range）
	葡萄糖	4.015（1.7-17.82）	3.705（2.06-7.9）				0.778			非正态分布，秩和检验（median，range）
	尿酸	487.5（133-902）	474（92-950）				0.4634			非正态分布，秩和检验（median，range）
	谷草转氨酶	207（16-1971）	279.5（59-853）				0.5681			非正态分布，秩和检验（median，range）
	谷草转氨酶	205（16-933）	279.5（59-853）				0.4677			去掉Live组两个>1000的
	谷丙转氨酶	221.5（7-1820）	224.5（16-742）				0.4851			非正态分布，秩和检验（median，range）
	谷氨酰转肽酶	98（11-389）	57（20-281）				0.0194			非正态分布，秩和检验（median，range）
	碱性磷酸酶	397.5（54-1313）	298.5（92-650）				0.1305			非正态分布，秩和检验（median，range）
	总胆红素	101.2（10.2-461.6）	176.4（46.78-623）				0.0067			非正态分布，秩和检验（median，range）
	直接胆红素	63.87（1-239.5）	95.16（13.85-302.7）				0.0176			非正态分布，秩和检验（median，range）
	白蛋白	28.85 ± 0.5845	24.59 ± 1.385				0.0056			正态分布，方差齐，t检验（均值±标准差）
	前白蛋白	29（0.6-254.2）	37.21（1-108.8）				0.7398			非正态分布，秩和检验（median，range）
	将p小于0.05及有临床意义的指标纳入多因素logistic分析.最后3例数据不全，未纳入分析。共106例。 纳入时，脑病和产式的1、0反过来纳入,spss赋值正常。
二	表2 AFLP孕产妇婴儿出现死亡的独立危险因素分析
		B值	S.E.	Wals	P	OR	95%CI
	脑病	2.411	0.999	5.827	0.016	11.141	1.574-78.87
	血小板	-0.44	0.013	12.1	0.001	0.957	0.933-0.981
	常量	2.506	1.087	5.309	0.021
三	建立AFLP孕产妇婴儿出现死亡的预测模型=2.411*脑病-0.44*血小板+2.506
四	用新模型和MELD评分模型分别绘制ROC曲线，分析两种模型对AFLP孕产妇婴儿出现死亡的预测价值
		阈值	敏感度（%）	特异度（%）	AUC	95%CI
	MELD	25.124	0.688	0.644	0.694	0.543-0.846
	NEW	0.193982	0.938	0.811	0.917	0.862-0.972
五	2种模型对AFLP孕产妇婴儿出现死亡的预测准确性
	MELD评分	总数	婴儿死亡数	婴儿死亡率	新模型评分	总数	婴儿死亡数	婴儿死亡率
	求阈值、敏感度、特异度		敏感度	1-特异度	约登指数	特异度
	MELD评分	3.2454	1	1	0	0.332
		4.733	1	0.989	0.011
		6.6743	1	0.978	0.022
		8.457	1	0.967	0.033
		9.0883	1	0.956	0.044
		9.3917	0.938	0.956	-0.018
		9.4828	0.938	0.944	-0.006
		9.7044	0.938	0.933	0.005
		10.4053	0.938	0.922	0.016
		11.0908	0.938	0.911	0.027
		11.3815	0.938	0.9	0.038
		12.6428	0.938	0.889	0.049
		13.7355	0.938	0.878	0.06
		13.7526	0.938	0.867	0.071
		13.934	0.938	0.856	0.082
		14.1746	0.938	0.844	0.094
		14.2625	0.938	0.833	0.105
		14.4137	0.875	0.833	0.042
		14.7201	0.875	0.822	0.053
		14.9754	0.875	0.811	0.064
		15.2493	0.875	0.8	0.075
		15.6051	0.875	0.789	0.086
		15.8312	0.875	0.778	0.097
		15.9807	0.875	0.767	0.108
		16.1716	0.875	0.756	0.119
		16.4564	0.875	0.744	0.131
		16.7064	0.875	0.733	0.142
		16.9596	0.875	0.722	0.153
		17.3453	0.875	0.711	0.164
		17.6244	0.875	0.7	0.175
		18.334	0.875	0.689	0.186
		18.9759	0.875	0.678	0.197
		19.0282	0.875	0.667	0.208
		19.0858	0.875	0.656	0.219
		19.2	0.875	0.644	0.231
		19.7147	0.875	0.633	0.242
		20.1864	0.813	0.633	0.18
		20.4565	0.813	0.622	0.191
		20.8467	0.813	0.611	0.202
		21.124	0.813	0.6	0.213
		21.3223	0.813	0.589	0.224
		21.5072	0.813	0.567	0.246
		21.7017	0.813	0.556	0.257
		21.9296	0.813	0.544	0.269
		22.1462	0.813	0.533	0.28
		22.2858	0.75	0.533	0.217
		22.3514	0.75	0.522	0.228
		22.5337	0.75	0.511	0.239
		22.6996	0.75	0.5	0.25
		22.8278	0.75	0.489	0.261
		22.973	0.75	0.478	0.272
		23.0218	0.75	0.467	0.283
		23.221	0.75	0.456	0.294
		23.4312	0.75	0.444	0.306
		23.5693	0.688	0.444	0.244
		23.7772	0.688	0.433	0.255
		24.0787	0.688	0.422	0.266
		24.3087	0.688	0.411	0.277
		24.4057	0.688	0.4	0.288
		24.5921	0.688	0.389	0.299
		24.7279	0.688	0.378	0.31
		24.9015	0.688	0.367	0.321
		25.124	0.688	0.356	0.332	0.644
		25.2878	0.625	0.356	0.269
		25.485	0.625	0.344	0.281
		25.6205	0.625	0.333	0.292
		25.8594	0.625	0.322	0.303
		26.1341	0.563	0.322	0.241
		26.6397	0.563	0.311	0.252
		27.0768	0.563	0.3	0.263
		27.1284	0.563	0.289	0.274
		27.1735	0.5	0.289	0.211
		27.2174	0.5	0.278	0.222
		27.323	0.5	0.267	0.233
		28.1583	0.5	0.256	0.244
		28.9554	0.5	0.244	0.256
		29.0111	0.5	0.233	0.267
		29.3698	0.5	0.222	0.278
		29.7157	0.5	0.211	0.289
		30.1141	0.5	0.2	0.3
		31.0901	0.5	0.189	0.311
		31.7186	0.438	0.189	0.249
		31.7664	0.438	0.178	0.26
		32.1139	0.438	0.167	0.271
		32.6298	0.438	0.156	0.282
		32.814	0.438	0.144	0.294
		32.9305	0.438	0.133	0.305
		33.2459	0.438	0.122	0.316
		33.5397	0.438	0.111	0.327
		33.8271	0.375	0.111	0.264	0.889
		34.6316	0.375	0.1	0.275
		35.6835	0.375	0.089	0.286
		36.4603	0.313	0.089	0.224
		37.3625	0.313	0.078	0.235
		38.7172	0.313	0.067	0.246
		39.5405	0.313	0.056	0.257
		39.7691	0.313	0.044	0.269
		40.2613	0.25	0.044	0.206
		40.7566	0.188	0.044	0.144
		40.9671	0.125	0.044	0.081
		41.1474	0.125	0.033	0.092
		41.4931	0.125	0.022	0.103
		44.253	0.125	0.011	0.114
		46.9062	0.125	0	0.125
		51.2843	0.063	0	0.063
		56.5866	0	0	0
	预测概率	0	1	1	0	0.749
		2.04e-05	1	0.989	0.011
		3.66e-05	1	0.978	0.022
		4.59e-05	1	0.967	0.033
		5.56e-05	1	0.944	0.056
		6.06e-05	1	0.933	0.067
		6.63e-05	1	0.922	0.078
		8.57e-05	1	0.911	0.089
		0.0001054	1	0.9	0.1
		0.0001207	1	0.889	0.111
		0.0001343	1	0.878	0.122
		0.0001542	1	0.867	0.133
		0.000175	1	0.856	0.144
		0.0001871	1	0.844	0.156
		0.000225	1	0.822	0.178
		0.0002605	1	0.811	0.189
		0.0003066	1	0.8	0.2
		0.000363	1	0.789	0.211
		0.0004059	1	0.778	0.222
		0.0005383	1	0.767	0.233
		0.0006736	1	0.756	0.244
		0.0007121	1	0.744	0.256
		0.0008188	1	0.733	0.267
		0.0012031	1	0.722	0.278
		0.0016733	1	0.711	0.289
		0.0018989	1	0.7	0.3
		0.0020302	1	0.689	0.311
		0.002381	1	0.678	0.322
		0.003042	1	0.667	0.333
		0.0036001	1	0.656	0.344
		0.0043261	1	0.644	0.356
		0.0050038	1	0.633	0.367
		0.0053487	1	0.622	0.378
		0.0059767	1	0.6	0.4
		0.0065128	1	0.589	0.411
		0.006961	1	0.578	0.422
		0.0074291	1	0.567	0.433
		0.0094248	1	0.544	0.456
		0.0117712	1	0.533	0.467
		0.0125588	1	0.522	0.478
		0.0134172	1	0.511	0.489
		0.0149782	1	0.5	0.5
		0.0170647	1	0.489	0.511
		0.0185776	1	0.478	0.522
		0.0194005	1	0.467	0.533
		0.0207166	1	0.456	0.544
		0.0242123	1	0.444	0.556
		0.0274008	1	0.411	0.589
		0.032084	1	0.389	0.611
		0.037784	1	0.367	0.633
		0.0402426	1	0.356	0.644
		0.0438722	1	0.344	0.656
		0.0476511	1	0.322	0.678
		0.0514079	1	0.3	0.7
		0.0654636	1	0.289	0.711
		0.083515	1	0.278	0.722
		0.0921124	1	0.267	0.733
		0.102041	0.938	0.256	0.682
		0.114604	0.938	0.244	0.694
		0.121442	0.938	0.233	0.705
		0.142613	0.938	0.222	0.716
		0.167588	0.938	0.211	0.727
		0.176967	0.938	0.2	0.738
		0.193982	0.938	0.189	0.749	0.811
		0.219111	0.813	0.189	0.624
		0.234407	0.813	0.178	0.635
		0.242428	0.813	0.144	0.669	0.856
		0.250634	0.75	0.144	0.606
		0.263352	0.688	0.133	0.555
		0.276339	0.688	0.122	0.566
		0.28526	0.625	0.089	0.536
		0.308601	0.625	0.078	0.547
		0.337312	0.563	0.078	0.485
		0.357331	0.5	0.078	0.422
		0.415593	0.5	0.067	0.433
		0.469213	0.5	0.056	0.444
		0.496791	0.438	0.056	0.382
		0.538398	0.438	0.044	0.394
		0.560328	0.375	0.044	0.331
		0.565762	0.375	0.033	0.342
		0.590154	0.375	0.022	0.353
		0.616734	0.375	0.011	0.364
		0.632227	0.313	0.011	0.302
		0.699713	0.25	0.011	0.239
		0.772442	0.188	0.011	0.177
		0.805241	0.125	0.011	0.114
		0.831792	0.125	0	0.125
		0.891742	0.063	0	0.063
		1	0	0	0
		0.901889	0.125	0	0.125
		0.941844	0.063	0	0.063
		1	0	0	0
